# Supplementary material for: Improving Vaccine Knowledge Among Adolescents Aged 11–14 Years: A Pre–Post School-Based Educational Intervention
Source: Vaccines (Basel). 2026 Apr 22;14(5):368. doi: 10.3390/vaccines14050368 (PMC13211575; doi:10.3390/vaccines14050368)
Supplement: Supplementary file 1 [file vaccines-14-00368-s001.zip]

Archive with 5 entries (5 files):
- File S1.pdf
- File S2.pdf
- File S3.jpg
- File S5.jpeg
- File-S4.jpeg
